# Supplementary material for: MELK as a Mediator of Stemness and Metastasis in Aggressive Subtypes of Breast Cancer
Source: Int J Mol Sci. 2025 Mar 3;26(5):2245. doi: 10.3390/ijms26052245 (PMC11900306; doi:10.3390/ijms26052245)
Supplement: Supplementary file 1 [file ijms-26-02245-s001.zip]

Archive with 1 entries (1 files):
- ijms-3480055-supplementary.pdf
